# Supplementary material for: Plastid Transformation of Micro-Tom Tomato with a Hemipteran Double-Stranded RNA Results in RNA Interference in Multiple Insect Species
Source: Int J Mol Sci. 2022 Apr 1;23(7):3918. doi: 10.3390/ijms23073918 (PMC8999928; doi:10.3390/ijms23073918)
Supplement: Supplementary file 1 [file ijms-23-03918-s001.zip]

Archive with 1 entries (1 files):
- ijms-1603720-supplementary.pdf
